# Supplementary material for: Inverse altitude effect disputes the theoretical foundation of stable isotope paleoaltimetry
Source: Nat Commun. 2022 Jul 28;13:4371. doi: 10.1038/s41467-022-32172-9 (PMC9334263; doi:10.1038/s41467-022-32172-9)
Supplement: Supplementary file 3 — Source Data [file 41467_2022_32172_MOESM3_ESM.xls]

## Sheet: Readme
1. Data description:
The source data for Fig. 3 Scatter plots of δDv versus the water vapor volume mixing ratio q (parts per thousand by volume, p.p.t.) were calculated from the TES retrievals.
2. References:
Worden, J. R. et al. Characterization and evaluation of AIRS-based estimates of the deuterium content of water vapor. Atmos. Meas. Tech. 12, 2331-2339 (2019). Worden, J. et al. Tropospheric Emission Spectrometer observations of the tropospheric HDO/H2O ratio: Estimation approach and characterization. J. Geophys. Res.-Atmos. 111, 3505-3515 (2006). Worden, J. et al. Profiles of CH4, HDO, H2O, and N…
3. Data URL:
The δDv and the water vapor volume mixing ratio q
https://tes.jpl.nasa.gov/tes/data

## Sheet: Source Data for Fig. 3
Fig. 3 Scatter plots of δDv versus the water vapor volume mixing ratio q (parts per thousand by volume, p.p.t.).
Data in Fig. 3A. Plots of the different atmospheric levels in the WUSA during summer.											Data in Fig. 3B. Plots of the different seasons at the 618 hPa level in the WUSA.									Data in Fig. 3C. Plots of the different atmospheric levels in the NTP during summer.											Data in Fig. 3D. Plots of the different seasons at the 618 hPa level in the NTP.
825		750		681		618		510			MAM		JJA		SON		DJF			825		750		681		618		510			MAM		JJA		SON		DJF
q(ppt)	δD	q(ppt)	δD	q(ppt)	δD	q(ppt)	δD	q(ppt)	δD		q(ppt)	δD	q(ppt)	δD	q(ppt)	δD	q(ppt)	δD		q(ppt)	δD	q(ppt)	δD	q(ppt)	δD	q(ppt)	δD	q(ppt)	δD		q(ppt)	δD	q(ppt)	δD	q(ppt)	δD	q(ppt)	δD
8.6232	-150.65	6.82141	-176.524	5.06135	-194.495	3.7231	-205.459	1.82396	-245.262		2.32769	-250.316	3.7231	-205.459	3.11993	-260.759	1.49255	-249.905		4.84452	-129.305	5.13195	-130.254	3.95761	-159.936	2.12296	-161.452	0.993673	-218.989		0.726329	-258.237	2.12296	-161.452	0.76355	-197.845	0.456993	-231.087
9.59559	-133.048	8.59228	-149.039	7.27863	-165.435	6.4439	-171.177	2.49093	-211.007		2.59734	-242.7	6.4439	-171.177	2.72465	-250.202	2.45014	-257.269		5.13983	-126.818	5.19951	-152.25	4.03806	-152.159	2.76276	-187.078	1.04048	-186.98		0.877504	-262.345	2.76276	-187.078	0.792284	-194.179	0.464838	-270.709
10.5354	-168.797	8.1443	-185.289	6.79683	-169.951	6.63207	-150.443	2.94522	-189.408		3.17525	-232.913	6.63207	-150.443	3.43138	-256.087	1.4252	-284.759		5.48058	-142.615	5.22441	-139.881	4.50596	-164.636	3.1807	-143.97	1.23342	-187.061		0.947947	-154.652	3.1807	-143.97	0.829848	-264.234	0.513563	-236.183
9.12982	-146.788	7.65864	-171.982	6.37179	-179.519	5.39678	-173.588	2.44456	-207.556		2.76033	-233.977	5.39678	-173.588	3.08461	-250.938	1.52521	-269.155		5.61493	-59.2504	5.32855	-156.089	4.66227	-177.127	3.37749	-139.753	1.33137	-222.994		0.965237	-249.291	3.37749	-139.753	0.97891	-275.53	0.517773	-269.912
8.10299	-133.23	7.30556	-152.361	7.34312	-162.55	7.62409	-155.612	2.99012	-191.458		2.2506	-265.387	7.62409	-155.612	3.2199	-239.646	2.19238	-263.5		5.78927	-76.5336	5.88553	-154.718	4.82039	-194.443	3.65985	-139.16	1.38553	-246.284		1.06171	-270.944	3.65985	-139.16	1.01603	-222.835	0.522471	-215.682
10.5667	-119.987	10.6711	-131.774	9.32898	-135.508	7.63502	-124.837	4.39026	-155.49		2.88551	-235.145	7.63502	-124.837	4.24829	-254.941	1.78126	-220.582		6.21563	-113.435	5.90615	-188.562	4.92404	-141.315	3.73218	-163.181	1.4036	-190.434		1.27011	-229.846	3.73218	-163.181	1.02376	-263.879	0.527065	-287.408
8.56837	-140.695	7.62242	-161.227	6.26981	-175.342	5.49768	-169.641	2.34093	-199.608		2.78118	-233.594	5.49768	-169.641	2.76238	-242.458	1.40996	-251.809		6.55785	-101.348	5.94501	-177.146	4.99642	-149.444	3.82928	-159.178	1.41782	-159.745		1.29123	-196.538	3.82928	-159.178	1.04095	-263.737	0.545148	-216.403
6.82267	-149.425	7.60062	-159.399	8.46588	-148.05	8.77857	-123.659	3.38246	-157.507		2.60815	-215.857	8.77857	-123.659	3.10148	-239.656	3.09352	-246.258		6.6202	-186.635	6.13598	-138.01	5.10793	-134.361	3.85984	-132.414	1.61766	-191.292		1.54526	-165.045	3.85984	-132.414	1.11277	-339.977	0.667452	-233.984
10.3751	-167.571	11.2051	-161.483	10.2115	-130.941	7.54763	-111.728	4.76222	-132.49		2.18529	-232.889	7.54763	-111.728	4.17845	-235.752	1.86909	-260.462		6.85865	-100.186	6.16992	-149.892	5.37265	-165.932	3.93614	-146.525	1.61955	-190.543		1.6588	-190.57	3.93614	-146.525	1.12014	-276.626	0.673664	-226.207
11.9594	-162.119	9.28438	-181.732	7.38588	-177.536	6.42528	-166.182	1.81867	-195.13		3.20074	-213.185	6.42528	-166.182	2.36853	-263.472	1.69868	-271.642		6.91431	-128.091	6.49684	-149.991	5.39639	-116.465	3.98557	-192.635	1.64603	-229.939		1.74867	-207.865	3.98557	-192.635	1.17766	-186.056	0.694175	-228.296
11.8747	-124.385	11.1545	-137.14	8.99932	-152.972	6.98435	-157.273	2.85498	-200.473		2.71487	-208.656	6.98435	-157.273	3.62298	-181.056	2.25209	-245.159		7.05344	-123.275	6.56151	-127.859	5.42319	-132.645	4.10296	-157.957	1.70964	-168.246		1.76923	-163.444	4.10296	-157.957	1.18049	-269.433	0.704454	-294.117
14.222	-114.905	12.1666	-115.458	11.1512	-121.135	9.75179	-104.245	5.08859	-133.866		3.07255	-227.601	9.75179	-104.245	3.64623	-241.425	1.98488	-282.361		7.12419	-184.663	6.75193	-165.965	5.55972	-161.467	4.17713	-155.481	1.71305	-223.644		1.77152	-201.544	4.17713	-155.481	1.42188	-175.688	0.736225	-227.894
11.7003	-136.146	9.73343	-162.055	7.12878	-169.976	5.6215	-181.585	3.14559	-198.764		2.83117	-212.428	5.6215	-181.585	1.97645	-255.474	2.10656	-265.172		7.28872	-89.3598	6.75492	-158.222	5.77599	-127.399	4.20467	-209.291	1.74049	-151.269		1.83076	-161.789	4.20467	-209.291	1.4595	-196.511	0.73858	-298.146
14.1764	-128.037	12.5774	-145.272	11.2908	-145.106	10.0208	-132.862	2.66709	-167.968		2.46124	-186.088	10.0208	-132.862	3.71158	-194.083	1.03959	-282.362		7.29533	-41.3702	6.86196	-141.226	5.81111	-169.255	4.26678	-183.33	1.8227	-186.592		1.86408	-212.899	4.26678	-183.33	1.48759	-239.373	0.738909	-266.975
17.1366	-137.063	14.3241	-138.559	11.339	-135.578	8.26718	-118.36	4.49486	-143.066		2.75933	-237.869	8.26718	-118.36	2.73684	-224.48	1.12137	-280.821		7.37263	-147.013	6.88107	-149.841	5.86643	-144.205	4.49239	-159.26	1.84785	-134.521		1.86835	-214.704	4.49239	-159.26	1.51969	-174.117	0.7458	-231.702
11.0541	-134.415	10.1798	-141.435	8.39893	-146.504	5.85284	-156.061	2.64376	-192.502		1.59607	-241.119	5.85284	-156.061	4.53251	-246.411	1.2302	-249.943		7.46203	-178.731	6.91033	-125.403	5.90929	-158.345	4.56204	-104.697	1.85718	-153.308		1.86888	-214.837	4.56204	-104.697	1.52822	-261.273	0.788191	-260.142
16.3052	-88.7441	13.4775	-103.526	11.0544	-107.248	8.77833	-108.363	4.072	-157.456		1.8006	-225.058	8.77833	-108.363	3.00213	-240.964	1.13482	-260.173		7.55523	-86.5924	6.91453	-147.796	5.91653	-129.05	4.57227	-77.2928	1.85991	-191.567		1.89854	-216.76	4.57227	-77.2928	1.55448	-235.116	0.793649	-252.089
13.5835	-113.095	12.395	-108.849	10.9458	-106.103	9.27826	-110.267	5.04467	-161.396		2.91449	-228.446	9.27826	-110.267	2.87659	-242.283	1.80697	-277.143		7.58637	-64.8066	7.0044	-110.47	6.23101	-111.532	4.61981	-115.19	1.8941	-206.124		1.91489	-215.127	4.61981	-115.19	1.55623	-219.275	0.794934	-253.988
12.2135	-154.917	10.6244	-183.15	7.952	-190.541	5.86177	-193.139	2.44174	-233.745		1.10237	-283.847	5.86177	-193.139	1.88314	-280.95	0.934205	-316.806		7.60494	-138.764	7.04484	-155.482	6.24472	-147.074	4.71309	-98.2649	1.90836	-181.005		1.95495	-189.033	4.71309	-98.2649	1.5836	-111.341	0.802143	-280.275
17.0697	-119.589	16.0659	-122.735	11.9399	-123.163	7.77664	-115.775	3.60002	-148.096		1.94032	-249.81	7.77664	-115.775	3.62373	-207.811	1.01166	-297.958		7.78776	-140.265	7.06091	-115.728	6.27223	-134.337	4.7578	-122.106	2.01664	-161.822		2.01077	-192.837	4.7578	-122.106	1.73483	-208.781	0.807511	-317.965
16.5673	-107.577	12.9557	-111.244	11.1207	-107.243	10.1273	-114.779	4.89432	-185.822		5.4637	-176.765	10.1273	-114.779	3.12925	-249.153	2.03768	-279.086		7.82253	-110.692	7.06277	-99.6798	6.29699	-154.863	4.7582	-92.0371	2.04137	-158.116		2.04251	-264.29	4.7582	-92.0371	1.75842	-235.909	0.811244	-298.111
8.42547	-157.693	7.1895	-176.081	6.07015	-184.27	5.54263	-185.251	3.18076	-225.204		2.93998	-221.391	5.54263	-185.251	2.98348	-236.68	1.71195	-254.267		7.84272	-114.278	7.1717	-143.362	6.53063	-129.371	4.76602	-127.054	2.04826	-203.524		2.04363	-203.152	4.76602	-127.054	1.79228	-246.227	0.817076	-298.015
9.3685	-134.48	8.44147	-155.924	7.70874	-175.137	6.41141	-185.054	2.96435	-214.917		2.39905	-250.229	6.41141	-185.054	3.42145	-230.514	1.61352	-281.503		7.84344	-97.7144	7.30769	-88.2698	6.54135	-101.648	4.8311	-121.373	2.05039	-139.061		2.062	-214.511	4.8311	-121.373	1.7966	-241.979	0.829142	-316.99
12.2203	-148.529	9.81389	-177.824	7.64683	-193.08	4.85592	-202.662	2.70058	-237.437		2.85049	-230.62	4.85592	-202.662	2.90899	-250.119	2.05722	-255.934		7.86953	-98.9208	7.31329	-110.4	6.55899	-149.754	4.84512	-170.173	2.06668	-191.934		2.09449	-225.026	4.84512	-170.173	1.8233	-249.403	0.834224	-243.82
8.35521	-144.654	7.50928	-168.94	6.75975	-173.516	6.3215	-159.714	3.41458	-179.219		3.20679	-221.924	6.3215	-159.714	3.04619	-229.869	2.25834	-238.223		7.88452	-126.133	7.36711	-124.905	6.59224	-140.151	4.98782	-115.235	2.07195	-247.255		2.09583	-190.033	4.98782	-115.235	1.87371	-236.514	0.858764	-240.714
11.1627	-137.595	10.8929	-157.29	10.257	-164.885	8.60294	-160.321	3.94365	-189.672		3.12841	-220.539	8.60294	-160.321	3.43458	-239.886	2.19499	-247.661		7.90607	-130.496	7.54322	-117.26	6.66581	-114.105	5.01488	-107.235	2.08818	-162.672		2.11026	-207.512	5.01488	-107.235	1.91843	-194.021	0.882858	-278.28
11.7875	-162.072	11.8994	-160.105	8.51852	-162.31	5.76929	-153.2	4.21921	-182.347		3.24688	-214.229	5.76929	-153.2	2.90484	-224.553	2.57312	-266.191		7.92351	-153.352	7.63849	-154.592	6.78986	-154.911	5.09305	-112.459	2.17705	-183.381		2.11075	-220.627	5.09305	-112.459	1.9324	-224.125	0.906055	-255.85
8.694	-135.122	7.45213	-160.791	6.48511	-181.337	6.15885	-180.773	3.73229	-204.278		3.11036	-229.09	6.15885	-180.773	2.34619	-242.467	2.11103	-237.718		7.9658	-150.213	7.64811	-86.2897	6.82089	-83.7099	5.22828	-116.808	2.18756	-157.954		2.11126	-201.245	5.22828	-116.808	1.9337	-279.694	0.923837	-247.212
14.708	-128.613	15.822	-135.258	15.5038	-120.459	11.6013	-103.074	5.0053	-132.619		2.14678	-229.021	11.6013	-103.074	3.48477	-220.927	1.0936	-262.027		8.01109	-89.7378	7.66398	-108.844	6.8276	-84.2893	5.24641	-140.323	2.19746	-174.503		2.12871	-191.201	5.24641	-140.323	1.98821	-219.053	0.929192	-243.559
10.1041	-114.187	7.7988	-139.682	7.75411	-155.943	6.71744	-177.513	2.7782	-217.854		3.84892	-202.005	6.71744	-177.513	4.1332	-246.646	1.60349	-280.592		8.05494	-88.5059	7.68897	-177.257	6.85602	-127.454	5.2923	-72.4652	2.32949	-111.004		2.15357	-188.831	5.2923	-72.4652	2.11118	-161.278	0.932846	-241.44
7.86193	-166.809	7.47054	-192.205	6.51361	-196.208	5.06414	-186.987	2.26703	-208.418		2.14479	-219.175	5.06414	-186.987	2.8074	-243.621	1.59321	-266.579		8.10241	-157.232	7.79079	-100.734	6.88955	-93.4213	5.32273	-64.611	2.33276	-155.642		2.19634	-226.151	5.32273	-64.611	2.15781	-174.793	0.937467	-254.752
13.2773	-94.7682	13.4252	-90.8712	11.1966	-87.4708	8.27522	-81.992	3.78756	-125.795		2.92817	-220.909	8.27522	-81.992	0.827091	-238.936	1.14675	-273.6		8.1884	-98.1009	7.81935	-109.542	7.00513	-137.706	5.32552	-115.786	2.40928	-152.041		2.22896	-185.555	5.32552	-115.786	2.17005	-223.328	0.939341	-316.039
11.8396	-134.837	10.4929	-137.39	9.33499	-141.008	7.55874	-138.518	3.37944	-173.962		3.96874	-210.175	7.55874	-138.518	3.97306	-223.761	1.89509	-249.637		8.1995	-129.425	7.9105	-95.5743	7.03053	-128.914	5.32584	-100.841	2.41386	-175.607		2.23018	-206.06	5.32584	-100.841	2.19039	-215.124	0.94187	-304.915
11.2762	-127.192	11.0365	-163.789	9.23642	-177.301	7.03841	-169.316	3.3137	-200.488		1.60209	-245.049	7.03841	-169.316	2.89785	-208.162	1.17884	-260.78		8.27344	-81.047	7.9252	-147.923	7.17339	-141.701	5.33592	-134.83	2.47551	-189.214		2.24095	-183.244	5.33592	-134.83	2.25376	-200.909	0.961886	-211.904
14.3292	-106.267	13.8758	-121.944	11.1798	-137.915	8.94032	-144.983	3.62061	-193.099		3.85102	-206.346	8.94032	-144.983	3.87098	-224.849	1.93258	-250.174		8.30571	-114.868	7.99414	-142.011	7.2254	-92.0303	5.33643	-148.245	2.49794	-123.701		2.25375	-167.758	5.33643	-148.245	2.27915	-182.287	0.981041	-249.528
13.8778	-122.043	12.1721	-138.861	9.97789	-145.163	7.91358	-135.935	3.49116	-163.458		3.77438	-192.978	7.91358	-135.935	4.40521	-206.118	2.40127	-259.407		8.31312	-78.8026	8.02153	-128.555	7.30918	-137.987	5.40907	-146.396	2.50073	-156.487		2.30016	-193.693	5.40907	-146.396	2.34059	-149.025	0.984703	-247.673
16.0322	-117.826	16.1553	-128.658	14.2359	-136.265	11.2845	-143.726	5.20839	-183.497		0.611817	-345.033	11.2845	-143.726	2.07889	-264.453	2.59885	-250.178		8.37868	-91.2862	8.06566	-91.0904	7.32445	-172.676	5.52095	-110.804	2.52929	-134.169		2.30083	-176.4	5.52095	-110.804	2.38402	-211.749	0.993937	-228.139
14.4008	-130.351	13.3882	-148.71	11.5774	-146.251	8.09045	-129.574	3.7108	-148.768		2.36703	-229.307	8.09045	-129.574	2.66505	-216.936	1.39721	-253.985		8.39687	-144.453	8.10524	-140.579	7.34055	-127.724	5.52755	-131.145	2.54514	-141.872		2.30593	-225.984	5.52755	-131.145	2.4192	-168.672	0.998749	-237.574
12.7784	-120.941	11.6826	-139.121	9.44098	-146.713	8.05298	-151.651	3.80822	-198.432		3.38726	-211.793	8.05298	-151.651	4.08813	-209.907	1.48227	-246.696		8.47184	-113.085	8.1586	-116.767	7.41245	-133.546	5.63104	-66.7268	2.55111	-144.641		2.30676	-176.538	5.63104	-66.7268	2.42792	-177.413	1.00101	-254.063
8.73863	-156.42	7.45915	-190.105	6.00887	-200.182	4.51617	-203.667	2.38806	-235.264		1.15065	-284.974	4.51617	-203.667	2.91625	-260.872	1.85568	-281.831		8.50211	-131.04	8.21273	-144.493	7.41837	-105.578	5.70191	-175.558	2.55816	-199.065		2.33029	-139.94	5.70191	-175.558	2.43047	-215.07	1.01006	-374.4
16.6564	-105.93	14.5674	-126.414	11.1183	-140.44	7.67231	-145.787	4.26964	-178.018		1.53428	-211.561	7.67231	-145.787	2.11761	-228.003	1.42502	-239.184		8.52552	-95.772	8.25893	-135.112	7.42066	-150.751	5.71025	-161.646	2.55931	-142.421		2.36145	-213.841	5.71025	-161.646	2.43932	-195.565	1.01838	-237.044
12.0523	-138.759	11.3444	-144.634	10.3861	-137.249	8.31978	-131.569	3.41675	-165.49		3.15927	-173.477	8.31978	-131.569	4.63564	-197.881	2.26696	-247.98		8.57337	-113.464	8.30225	-118.793	7.42981	-160.009	5.72422	-143.381	2.56473	-192.52		2.37232	-188.131	5.72422	-143.381	2.46602	-197.357	1.03585	-216.563
8.28975	-164.328	7.81196	-195.25	6.08673	-215.258	4.10962	-226.413	1.83359	-257.935		2.03543	-246.747	4.10962	-226.413	2.93872	-245.161	2.21956	-250.147		8.59989	-66.3507	8.31466	-130.388	7.44725	-143.548	5.7271	-88.8558	2.60572	-145.431		2.37628	-200.033	5.7271	-88.8558	2.48152	-215.259	1.03786	-258.53
9.64333	-147.462	8.22007	-168.955	6.73681	-176.263	5.73873	-170.936	2.11737	-202.504		2.63828	-237.451	5.73873	-170.936	3.18366	-239.65	1.63313	-284.647		8.62212	-96.5836	8.41949	-140.747	7.45895	-122.457	5.78725	-98.1324	2.62167	-133.673		2.38367	-192.791	5.78725	-98.1324	2.49504	-181.32	1.03917	-233.08
11.4801	-178.03	6.30237	-206.62	4.65554	-208.759	4.69795	-208.132	2.12627	-237.241		2.22212	-249.036	4.69795	-208.132	3.64842	-243.106	2.4117	-261.05		8.65869	-164.649	8.44181	-146.804	7.47327	-122.18	5.79016	-156.601	2.63834	-200.121		2.39039	-220.473	5.79016	-156.601	2.49688	-223.305	1.03937	-229.79
7.87993	-189.144	6.63275	-215.545	5.8684	-224.627	4.70001	-227.15	1.82702	-252.837		2.13283	-253.137	4.70001	-227.15	3.22152	-231.236	2.54437	-252.248		8.70618	-129.122	8.47069	-149.296	7.49675	-110.034	5.85019	-60.6715	2.65553	-188.049		2.42718	-194.536	5.85019	-60.6715	2.54681	-221.937	1.05601	-235.754
8.49049	-154.031	7.41622	-167.68	6.66842	-173.907	6.04759	-157.581	2.6678	-180.556		2.90128	-248.791	6.04759	-157.581	2.99514	-230.373	1.29674	-245.365		8.71943	-103.857	8.5256	-134.494	7.53854	-152.415	5.90485	-145.353	2.67694	-147.51		2.42869	-191.016	5.90485	-145.353	2.54955	-226.031	1.06339	-253.423
9.3537	-144.921	7.76385	-171.095	6.48209	-183.553	6.14362	-175.916	2.84123	-207.618		2.7802	-240.88	6.14362	-175.916	3.77708	-250.33	2.23181	-253.564		8.72973	-106.551	8.52707	-166.776	7.572	-118.832	5.90784	-107.249	2.70996	-196.894		2.43017	-209.081	5.90784	-107.249	2.54976	-173.865	1.07035	-248.87
7.28131	-179.143	6.59662	-199.941	5.84374	-206.116	5.0379	-202.165	2.03877	-225.029		2.50993	-243.726	5.0379	-202.165	3.43748	-224.803	1.83298	-238.75		8.78084	-98.0388	8.53395	-119.126	7.59724	-129.772	5.94927	-148.672	2.7209	-128.496		2.43184	-153.55	5.94927	-148.672	2.569	-214.105	1.07674	-251.402
7.85023	-141.704	7.65426	-156.345	7.75423	-162.665	7.04098	-151.034	2.86332	-181.737		3.1921	-235.419	7.04098	-151.034	3.34968	-226.556	1.2726	-226.978		8.84239	-134.829	8.54553	-112.113	7.59862	-147.321	5.98031	-148.138	2.73874	-178.37		2.44285	-162.533	5.98031	-148.138	2.57116	-182.149	1.08621	-263.289
12.3073	-136.939	9.15104	-146.367	8.33371	-151.279	7.18073	-142.504	3.9937	-166.964		3.52701	-239.048	7.18073	-142.504	3.8178	-238.36	2.04546	-286.949		8.87759	-108.675	8.56268	-103.891	7.60835	-99.1282	5.98269	-115.98	2.76818	-168.52		2.44455	-174.208	5.98269	-115.98	2.59645	-161.819	1.09635	-209.281
9.76726	-151.955	9.2185	-166.75	8.06364	-173.285	5.91393	-175.401	2.61594	-205.762		1.96346	-244.125	5.91393	-175.401	2.59109	-228.709	1.86226	-250.707		8.88583	-123.603	8.5697	-102.906	7.62266	-111.105	6.01734	-123.386	2.79356	-172.154		2.46699	-186.094	6.01734	-123.386	2.6392	-183.851	1.1046	-258.787
9.84547	-137.022	9.37374	-149.287	8.64339	-150.123	7.97645	-134.325	3.86853	-164.811		2.51989	-232.816	7.97645	-134.325	3.8378	-233.201	1.76806	-244.902		8.91113	-156.93	8.66722	-119.766	7.64644	-128.48	6.02034	-112.42	2.81337	-149.115		2.48152	-243.199	6.02034	-112.42	2.65189	-268.979	1.11723	-281.968
11.2743	-126.504	10.8727	-135.045	9.4892	-133.652	7.29185	-127.148	3.2802	-163.375		3.18773	-213.707	7.29185	-127.148	3.67278	-234.909	1.25796	-277.944		8.91179	-105.111	8.67825	-53.6272	7.66545	-141.553	6.0232	-145.355	2.8191	-153.653		2.49231	-201.272	6.0232	-145.355	2.65886	-177.696	1.13017	-249.896
11.1144	-143.627	10.6647	-158.373	8.69842	-162.917	6.36224	-168.106	2.76603	-199.326		1.79049	-258.834	6.36224	-168.106	2.54323	-244.076	1.56706	-238.984		8.94207	-155.098	8.68035	-149.178	7.70531	-109.701	6.04837	-86.8855	2.83145	-175.321		2.50696	-253.975	6.04837	-86.8855	2.66223	-193.86	1.13558	-258.343
11.1961	-157.459	9.61511	-175.624	7.74279	-174.878	7.54819	-146.412	2.7888	-170.677		2.37881	-276.077	7.54819	-146.412	4.06343	-224.698	1.73922	-260.319		8.97264	-191.342	8.6832	-104.069	7.7336	-125.778	6.06956	-143.052	2.86872	-110.248		2.5162	-134.417	6.06956	-143.052	2.66903	-151.228	1.15826	-231.079
13.2244	-125.95	12.3305	-139.425	10.6265	-144.676	8.28066	-142.047	3.71802	-184.844		2.73965	-221.661	8.28066	-142.047	3.46928	-239.279	1.34769	-279.001		9.0493	-101.934	8.69643	-109.885	7.76714	-112.157	6.07261	-166.538	2.8924	-183.515		2.5411	-220.361	6.07261	-166.538	2.68033	-153.636	1.18507	-232.368
11.6791	-136.677	11.204	-150.849	8.82767	-167.22	6.29302	-188.498	2.84672	-233.247		1.27369	-284.707	6.29302	-188.498	2.3999	-258.807	2.76144	-236.599		9.10331	-94.4965	8.72562	-123.883	7.79608	-128.326	6.11741	-76.437	2.91387	-141.814		2.55223	-194.732	6.11741	-76.437	2.71541	-152.255	1.18584	-239.93
11.4076	-141.161	10.206	-150.221	8.88849	-146.759	8.04889	-139.993	3.17506	-181.913		2.32429	-264.91	8.04889	-139.993	3.14516	-237.912	1.49843	-276.188		9.12724	-167.918	8.78127	-107.05	7.85114	-70.2153	6.12739	-91.5966	2.92147	-137.601		2.55697	-170.463	6.12739	-91.5966	2.71639	-203.838	1.18596	-241.048
14.0852	-125.732	12.2702	-134.528	9.71248	-132.221	7.41442	-122.206	3.73236	-163.597		1.63407	-265.9	7.41442	-122.206	3.31894	-238.863	1.68466	-277.303		9.15476	-118.044	8.79325	-125.478	7.85826	-131.163	6.14214	-106.968	2.93854	-150.638		2.58435	-155.442	6.14214	-106.968	2.71978	-137.351	1.19186	-302.878
8.9852	-157.152	8.59878	-159.779	7.7366	-160.858	5.07394	-181.368	2.00018	-227.224		1.74393	-318.337	5.07394	-181.368	2.76033	-269.262	1.47969	-284.492		9.20847	-97.588	8.79722	-81.9758	7.87313	-151.344	6.14653	-60.4998	2.97326	-108.695		2.58488	-169.441	6.14653	-60.4998	2.72146	-187.679	1.194	-255.497
16.3589	-136.47	12.521	-141.899	9.09584	-133.961	7.07307	-124.51	3.58427	-175.582		0.676743	-267.073	7.07307	-124.51	2.84226	-232.806	1.67192	-267.963		9.24995	-101.341	8.84045	-142.983	7.91873	-114.252	6.21966	-113.828	2.99208	-190.377		2.59221	-192.618	6.21966	-113.828	2.73349	-235.568	1.19633	-256.317
15.5288	-119.188	12.6336	-132.338	10.2273	-132.669	8.52236	-127.197	5.02543	-158.072		1.37642	-257.064	8.52236	-127.197	2.86722	-232.716	2.19219	-258.071		9.36881	-83.6241	8.86697	-148.358	7.92748	-123.053	6.22307	-104.542	3.01664	-113.879		2.59339	-203.154	6.22307	-104.542	2.79331	-167.356	1.19965	-238.606
9.78272	-150.411	8.5937	-176.893	6.50715	-195.35	4.99655	-205.521	2.38552	-240.101		2.7263	-241.363	4.99655	-205.521	2.98691	-258.801	1.51768	-283.52		9.37561	-136.955	8.88484	-109.863	7.9816	-112.5	6.24735	-120.669	3.01871	-132.418		2.59375	-176.178	6.24735	-120.669	2.81042	-175.328	1.20344	-290.744
9.11653	-134.905	8.98312	-169.12	7.40674	-197.154	6.63347	-215.027	2.2476	-252.731		2.30812	-244.677	6.63347	-215.027	2.94645	-234.048	1.05398	-265.386		9.51455	-110.474	8.93879	-134.408	8.01423	-145.092	6.32663	-196.42	3.02385	-187.183		2.60693	-193.712	6.32663	-196.42	2.83103	-222.673	1.20872	-250.046
13.0122	-187.713	8.53631	-216.865	5.69491	-208.986	4.93759	-200.342	2.53458	-232.154		2.9251	-268.779	4.93759	-200.342	2.83044	-266.935	1.14438	-251.792		9.51809	-87.3881	9.00062	-115.089	8.06302	-112.41	6.33361	-109.501	3.03274	-133.811		2.61729	-142.417	6.33361	-109.501	2.83348	-155.337	1.21084	-275.286
10.1515	-141.876	8.36536	-167.902	6.84037	-187.811	5.60568	-199.618	2.48547	-239.839		2.81502	-250.184	5.60568	-199.618	3.66685	-253.823	2.14915	-260.902		9.70623	-130.809	9.00569	-136.534	8.10473	-85.5736	6.37434	-121.097	3.06324	-138.429		2.63671	-203.872	6.37434	-121.097	2.83711	-205.851	1.21357	-257.167
10.1406	-145.838	9.14462	-167.113	7.71036	-180.306	6.92341	-180.031	3.60021	-215.614		3.81036	-214.457	6.92341	-180.031	2.87346	-231.984	1.53878	-249.839		9.72631	-110.918	9.03262	-125.551	8.10986	-117.128	6.38941	-109.349	3.09725	-156.262		2.66289	-206.617	6.38941	-109.349	2.90882	-203.944	1.2447	-283.701
12.6736	-146.209	10.2018	-163.024	7.73242	-174.424	6.4434	-172.841	2.76048	-204.197		3.76781	-223.838	6.4434	-172.841	4.02538	-236.013	1.10476	-273.212		9.73534	-133.251	9.03828	-134.333	8.11245	-156.907	6.43882	-158.502	3.11659	-87.6208		2.67129	-153.658	6.43882	-158.502	2.92484	-211.256	1.26316	-266.118
7.51985	-143.618	6.60087	-158.845	5.95766	-181.097	5.94904	-187.547	2.67948	-212.138		2.81827	-241.272	5.94904	-187.547	2.97078	-242.837	1.61778	-249.261		9.82982	-110.202	9.04305	-134.008	8.1261	-108.633	6.45384	-102.55	3.11995	-133.827		2.69317	-176.576	6.45384	-102.55	2.9788	-202.473	1.26469	-262.181
11.9137	-131.488	11.1877	-145.003	9.3627	-157.403	7.52353	-134.047	3.15827	-144.185		2.44077	-242.804	7.52353	-134.047	3.10865	-242.634	1.34419	-267.192		9.8324	-79.2994	9.04668	-133.403	8.12753	-125.148	6.48098	-71.2969	3.14614	-123.903		2.70014	-140.793	6.48098	-71.2969	3.00197	-173.842	1.27838	-255.396
13.0891	-145.143	9.11502	-164.304	7.61382	-168.707	6.4303	-162.338	3.22496	-189.248		3.62706	-241.083	6.4303	-162.338	3.18061	-229.037	1.13486	-284.938		9.87017	-113.157	9.10023	-89.0789	8.12802	-114.704	6.49199	-140.133	3.14972	-161.706		2.70031	-203.487	6.49199	-140.133	3.02196	-99.2075	1.29202	-238.012
8.37737	-147.691	7.40118	-159.751	6.86615	-161.751	6.37343	-163.239	2.67181	-202.578		2.58325	-238.652	6.37343	-163.239	2.91299	-248.778	1.72654	-248.223		9.95579	-96.607	9.10642	-130.054	8.22759	-128.823	6.52719	-135.823	3.15418	-119.464		2.72657	-194.021	6.52719	-135.823	3.04703	-206.666	1.30079	-249.95
11.0796	-128.835	12.627	-134.229	11.1691	-130.454	6.64496	-131.311	2.86875	-174.027		4.0683	-201.102	6.64496	-131.311	3.77787	-226.84	1.76981	-255.246		10.0003	-132.747	9.20018	-152.977	8.24589	-175.096	6.53543	-117.196	3.16444	-137.85		2.73816	-239.568	6.53543	-117.196	3.07605	-219.049	1.31281	-252.788
11.4244	-127.665	10.3404	-142.963	9.10187	-147.718	6.47977	-142.745	2.93172	-174.39		3.17199	-223.976	6.47977	-142.745	4.16689	-204.359	1.83164	-283.692		10.0205	-83.7255	9.27908	-87.5252	8.26854	-121.611	6.58416	-111.92	3.16502	-152.571		2.76363	-172.973	6.58416	-111.92	3.07915	-196.864	1.31295	-245.927
9.94514	-129.971	10.0832	-139.769	7.61998	-150.789	4.90176	-140.878	2.75663	-182.134		3.26428	-218.171	4.90176	-140.878	2.47902	-255.341	1.18125	-294.866		10.0861	-155.397	9.31641	-118.662	8.27058	-153.09	6.62496	-112.148	3.19554	-198.401		2.76388	-164.442	6.62496	-112.148	3.09165	-167.649	1.31931	-181.907
8.91165	-146.603	8.21207	-159.45	7.32644	-157.754	6.55887	-137.346	3.63677	-172.761		3.04881	-254.269	6.55887	-137.346	3.22474	-201.342	1.91095	-247.377		10.0907	-136.607	9.33761	-142.599	8.27786	-104.179	6.62569	-153.413	3.20187	-110.317		2.76432	-174.755	6.62569	-153.413	3.09582	-167.627	1.33344	-241.477
9.71267	-115.403	9.01156	-132.083	7.11591	-149.911	5.91284	-161.342	2.71139	-207.595		3.08366	-200.783	5.91284	-161.342	2.87426	-237.785	0.576834	-301.247		10.11	-130.265	9.427	-135.916	8.31275	-151.391	6.63484	-115.823	3.23235	-163.189		2.77243	-149.676	6.63484	-115.823	3.09879	-193.33	1.33838	-240.385
10.6923	-137.649	11.1286	-147.478	9.45641	-150.982	6.56431	-154.437	3.06262	-189.121		2.23587	-215.169	6.56431	-154.437	3.23788	-239.716	1.33267	-248.026		10.1823	-126.077	9.44571	-142.194	8.31736	-137.383	6.64067	-107.041	3.23812	-119.08		2.7743	-231.887	6.64067	-107.041	3.10285	-178.322	1.35615	-263.232
11.7231	-129.678	11.0657	-138.412	10.0714	-146.369	8.86578	-148.245	3.64297	-186.34		2.77828	-226.023	8.86578	-148.245	3.08304	-238.834	1.26152	-257.873		10.1983	-117.841	9.45309	-98.0125	8.3442	-127.235	6.68434	-109.516	3.25716	-166.165		2.82743	-176.887	6.68434	-109.516	3.11586	-176.18	1.3582	-276.675
12.8597	-109.352	10.167	-127.168	8.79562	-134.928	8.74598	-137.327	3.00255	-189.827		3.14593	-234.402	8.74598	-137.327	2.9005	-243.467	0.770583	-280.358		10.2453	-122.165	9.50684	-136.801	8.36215	-146.302	6.69094	-99.3055	3.28972	-157.228		2.83008	-174.542	6.69094	-99.3055	3.11806	-181.915	1.36333	-258.481
7.3427	-132.554	9.74973	-126.357	10.1304	-139.522	6.7095	-170.744	1.7845	-221.846		2.21608	-239.269	6.7095	-170.744	3.00518	-284.511	1.2255	-320.547		10.2496	-130.452	9.51527	-112.514	8.37093	-106.812	6.71274	-159.662	3.2914	-116.261		2.83433	-194.204	6.71274	-159.662	3.13028	-170.131	1.36608	-265.633
9.10164	-140.943	10.5467	-130.89	8.92746	-121.735	4.94295	-137.386	2.20481	-204.71		4.57015	-129.849	4.94295	-137.386	3.25004	-243.093	1.09239	-254.206		10.3165	-124.661	9.5227	-132.564	8.40054	-129.752	6.71533	-83.5144	3.29415	-134.512		2.83571	-210.234	6.71533	-83.5144	3.135	-160.267	1.37551	-300.762
14.5033	-116.84	12.7902	-123.494	11.52	-134.697	11.1691	-135.254	2.91523	-185.468		2.34164	-230.444	11.1691	-135.254	4.80844	-224.053	1.45449	-243.561		10.3528	-142.14	9.52487	-136.962	8.40468	-120.884	6.72559	-137.642	3.30044	-114.722		2.83796	-175.755	6.72559	-137.642	3.1676	-226.95	1.37631	-270.834
																				10.4927	-103.459	9.54332	-132.95	8.41888	-148.125	6.72952	-155.89	3.301	-203.418		2.83817	-207.615	6.72952	-155.89	3.19401	-194.869	1.3784	-248.28
																				10.5133	-78.0598	9.57242	-114.299	8.42265	-143.95	6.7394	-127.226	3.34019	-92.1421		2.83925	-141.219	6.7394	-127.226	3.22424	-179.81	1.38096	-253.675
																				10.5328	-86.1154	9.62187	-130.196	8.46971	-136.773	6.75492	-83.8973	3.41365	-172.947		2.84463	-169.855	6.75492	-83.8973	3.22439	-216.027	1.3915	-246.293
																				10.541	-121.814	9.68548	-74.0272	8.47379	-124.039	6.75594	-142.699	3.41639	-112.467		2.84918	-233.871	6.75594	-142.699	3.23199	-177.357	1.39793	-235.623
																				10.5634	-105.265	9.71235	-132.36	8.48594	-115.87	6.80013	-156.275	3.44085	-169.331		2.85843	-206.739	6.80013	-156.275	3.2404	-190.881	1.4044	-266.945
																				10.5903	-106.081	9.73705	-141.448	8.50758	-123.398	6.82323	-153.853	3.4446	-121.986		2.86289	-154.903	6.82323	-153.853	3.24823	-148.879	1.40941	-227.087
																				10.6184	-122.308	9.74884	-127.678	8.52061	-151.717	6.83519	-143.211	3.48315	-171.308		2.872	-136.84	6.83519	-143.211	3.24895	-237.137	1.41344	-218.546
																				10.679	-141.008	9.79932	-74.3432	8.55679	-131.256	6.87308	-84.0254	3.49436	-132.171		2.90848	-196.754	6.87308	-84.0254	3.2519	-204.262	1.41706	-205.112
																				10.764	-138.362	9.84166	-142.389	8.58517	-128.029	6.90214	-106.154	3.51455	-117.221		2.91191	-177.219	6.90214	-106.154	3.25598	-215.899	1.42074	-257.598
																				10.8893	-140.097	9.86902	-130.008	8.60656	-170.882	6.92172	-145.508	3.52782	-109.966		2.93913	-169.79	6.92172	-145.508	3.25747	-187.702	1.42743	-347.455
																				10.9423	-101.966	9.87992	-88.9541	8.61333	-86.0529	6.93283	-141.653	3.54542	-187.513		2.95776	-204.712	6.93283	-141.653	3.26194	-182.292	1.4316	-251.71
																				11.0431	-139.114	9.88145	-140.757	8.6709	-130.422	6.98972	-64.3912	3.54847	-75.9461		2.96047	-158.052	6.98972	-64.3912	3.27299	-197.276	1.44858	-188.199
																				11.0562	-118.203	9.89166	-123.004	8.70801	-119.294	7.00246	-114.215	3.63697	-96.2528		2.98398	-148.755	7.00246	-114.215	3.28403	-161.994	1.45398	-296.956
																				11.1267	-168.506	9.92681	-144.957	8.72278	-135.485	7.02478	-113.077	3.66359	-87.296		2.98493	-178.967	7.02478	-113.077	3.30632	-172.157	1.4563	-250.822
																				11.3091	-133.792	9.93171	-114.827	8.734	-92.9119	7.03207	-121.264	3.67055	-130.141		3.00083	-162.579	7.03207	-121.264	3.31082	-149.625	1.46792	-227.757
																				11.3179	-116.788	9.97937	-149.034	8.77328	-106.391	7.13454	-134.466	3.7178	-176.644		3.00977	-162.613	7.13454	-134.466	3.3119	-257.208	1.468	-188.518
																				11.5506	-119.805	10.0074	-133.117	8.81742	-159.325	7.14987	-99.0684	3.72122	-141.149		3.0124	-207.96	7.14987	-99.0684	3.31589	-162.415	1.47321	-305.587
																				11.6475	-124.839	10.0103	-129.257	8.87782	-109.127	7.16274	-127.866	3.78356	-142.441		3.0162	-205.372	7.16274	-127.866	3.32676	-163.582	1.49227	-238.894
																				11.7352	-139.309	10.0423	-123.497	8.87865	-126.231	7.19178	-106.613	3.87141	-139.104		3.03806	-175.423	7.19178	-106.613	3.35944	-206.529	1.497	-289.803
																				11.8992	-130.635	10.0593	-121.118	8.88318	-110.906	7.20395	-129.205	3.90747	-166.682		3.0401	-189.561	7.20395	-129.205	3.36365	-146.821	1.50353	-215.539
																				11.9486	-136.239	10.0934	-131.222	8.92405	-135.647	7.23104	-101.784	3.91882	-133.043		3.04377	-169.781	7.23104	-101.784	3.37881	-132.058	1.51617	-229.153
																				11.9726	-105.653	10.1207	-129.988	8.94188	-122.603	7.2412	-116.172	3.93068	-118.123		3.06015	-142.896	7.2412	-116.172	3.39719	-180.185	1.52325	-215.937
																				12.0614	-127.919	10.1604	-150.148	8.95578	-150.486	7.29812	-95.3558	3.94546	-120.781		3.06668	-169.034	7.29812	-95.3558	3.40018	-160.028	1.53973	-214.196
																				12.0692	-117.934	10.2316	-132.576	9.00575	-143.109	7.32532	-126.613	3.98729	-170.212		3.12095	-180.002	7.32532	-126.613	3.41353	-187.574	1.54329	-251.957
																				12.1489	-91.2293	10.259	-117.802	9.01197	-116.403	7.3475	-122.733	4.01878	-99.5059		3.13498	-167.287	7.3475	-122.733	3.43948	-178.452	1.54703	-292.96
																				12.1816	-117.349	10.3289	-129.662	9.02532	-123.364	7.38171	-114.733	4.04151	-99.3425		3.15036	-181.966	7.38171	-114.733	3.46855	-186.49	1.54785	-244.178
																				12.2666	-124.341	10.3355	-106.546	9.02598	-145.409	7.40769	-112.083	4.06475	-139.846		3.16933	-166.632	7.40769	-112.083	3.46921	-126.878	1.54889	-269.749
																				12.4458	-118.572	10.4344	-103.276	9.04988	-108.005	7.45771	-97.9909	4.11222	-232.28		3.18883	-187.538	7.45771	-97.9909	3.49342	-160.42	1.55593	-240.899
																				12.451	-114.787	10.54	-118.749	9.10548	-80.5356	7.47671	-116.938	4.14975	-123.348		3.21665	-153.999	7.47671	-116.938	3.50175	-147.115	1.56507	-243.273
																				12.4755	-123.31	10.5669	-127.291	9.14475	-125.685	7.4841	-84.8483	4.15286	-149.706		3.22846	-181.39	7.4841	-84.8483	3.53089	-217.687	1.60321	-223.698
																				12.6696	-114.969	10.5742	-155.438	9.15435	-125.563	7.48612	-144.02	4.23004	-67.8878		3.23989	-169.334	7.48612	-144.02	3.55004	-244.024	1.60773	-251.065
																				12.9655	-120.029	10.5903	-125.303	9.20246	-120.437	7.49535	-112.728	4.23212	-133.391		3.24885	-145.605	7.49535	-112.728	3.55549	-164.126	1.61347	-228.687
																				13.0741	-106.316	10.6184	-145.552	9.21635	-85.5406	7.51658	-111.515	4.23743	-135.072		3.25001	-161.625	7.51658	-111.515	3.56515	-189.594	1.63187	-245.395
																				13.5595	-130.506	10.7961	-125.706	9.22837	-129.948	7.55367	-93.3007	4.25077	-126.312		3.25789	-220.814	7.55367	-93.3007	3.6608	-169.258	1.63606	-270.854
																				13.5715	-151.497	10.8357	-127.445	9.27965	-119.122	7.55697	-159.441	4.25731	-89.294		3.2596	-166.211	7.55697	-159.441	3.68319	-154.81	1.63792	-223.469
																				13.6391	-114.149	10.8618	-130.377	9.31782	-72.2504	7.57504	-119.694	4.26001	-89.0964		3.26766	-183.572	7.57504	-119.694	3.68797	-163.305	1.63857	-221.816
																				13.7364	-131.31	10.9681	-120.529	9.35956	-122.083	7.58309	-142.647	4.30695	-112.219		3.35736	-164.492	7.58309	-142.647	3.71247	-210.229	1.65076	-235.143
																				13.7866	-127.35	10.9916	-120.338	9.37969	-142.317	7.59111	-70.0481	4.36817	-191.805		3.37404	-166.427	7.59111	-70.0481	3.72218	-233.832	1.65313	-233.553
																				13.9427	-124.155	11.0746	-129.577	9.44895	-124.289	7.59225	-137.462	4.38416	-126.405		3.42299	-122.159	7.59225	-137.462	3.72805	-161.758	1.66613	-239.812
																				13.9601	-102.299	11.1086	-141.026	9.45146	-113.528	7.71928	-95.9589	4.39315	-154.147		3.44353	-193.186	7.71928	-95.9589	3.72962	-195.587	1.68267	-201.333
																				14.3687	-136.06	11.2373	-105.87	9.59664	-159.58	7.73592	-92.3349	4.40373	-121.07		3.45338	-196.356	7.73592	-92.3349	3.73322	-190.54	1.68624	-262.388
																				14.479	-105.943	11.357	-44.7713	9.62733	-111.987	7.73779	-124.78	4.45686	-130.993		3.46212	-125.57	7.73779	-124.78	3.7614	-173.205	1.69512	-226.135
																				14.562	-129.023	11.3824	-135.668	9.63735	-135.533	7.80002	-144.771	4.46998	-118.705		3.46222	-78.2334	7.80002	-144.771	3.79736	-182.805	1.69553	-199.623
																				14.6841	-123.63	11.691	-123.639	9.64183	-130.815	7.98304	-148.773	4.61018	-85.0996		3.48675	-228.764	7.98304	-148.773	3.80224	-168.564	1.6996	-251.142
																				14.9721	-106.988	11.7427	-116.893	9.70776	-108.145	8.07411	-123.696	4.6483	-102.476		3.49409	-145.106	8.07411	-123.696	3.83039	-201.46	1.70492	-250.211
																				15.4627	-120.067	11.8156	-74.6111	9.7697	-134.59	8.08439	-140.746	4.65515	-62.9428		3.50215	-183.927	8.08439	-140.746	3.87718	-198.749	1.72273	-306.385
																				15.5119	-114.356	11.984	-130.202	9.78183	-117.031	8.11388	-104.827	4.67662	-154.011		3.50971	-160.627	8.11388	-104.827	3.88789	-131.78	1.72901	-255.608
																				15.683	-108.858	12.0429	-115.632	9.83082	-118.763	8.12304	-130.525	4.72838	-50.1584		3.52159	-121.74	8.12304	-130.525	3.96396	-168.965	1.74445	-265.579
																				15.9385	-113.139	12.3828	-143.482	9.83249	-113.101	8.12551	-109.447	4.73409	-164.283		3.53038	-118.976	8.12551	-109.447	3.99724	-119.506	1.74683	-231.746
																				16.0406	-139.893	12.4644	-130.409	9.98563	-62.4215	8.22004	-86.6949	4.80169	-144.822		3.56092	-166.55	8.22004	-86.6949	4.00219	-166.574	1.75044	-240.209
																				16.0533	-112.077	12.5478	-160.496	10.0627	-75.9923	8.2511	-161.607	4.8201	-195.248		3.71425	-95.4716	8.2511	-161.607	4.0132	-133.996	1.77752	-315.584
																				16.1499	-109.282	12.6267	-125.673	10.0681	-135.237	8.30252	-39.1459	4.82685	-164.612		3.71517	-147.809	8.30252	-39.1459	4.01678	-143.16	1.79079	-204.075
																				16.4312	-74.92	12.6511	-135.497	10.2169	-147.27	8.30396	-116.536	4.89829	-109.33		3.73488	-145.568	8.30396	-116.536	4.03617	-151	1.80497	-285.8
																				16.5309	-115.339	12.7355	-128.186	10.2944	-145.989	8.44734	-67.2593	4.90846	-173.741		3.82416	-201.051	8.44734	-67.2593	4.03647	-166.461	1.81107	-250.673
																				16.567	-91.4706	12.753	-143.946	10.3835	-149.97	8.49745	-84.9231	4.93658	-122.972		3.83597	-128.971	8.49745	-84.9231	4.06393	-168.615	1.81177	-251.18
																				17.1782	-88.4881	12.8613	-135.852	10.474	-131.929	8.54251	-120.414	4.98547	-188.606		3.84551	-139.453	8.54251	-120.414	4.08364	-169.649	1.816	-252.779
																				18.3668	-59.0076	12.9505	-121.656	10.4844	-120.887	8.59144	-143.502	5.05821	-124.861		3.88174	-120.316	8.59144	-143.502	4.08969	-198.039	1.82009	-236.963
																				19.8869	-103.723	13.0867	-113.353	10.5985	-132.48	8.79512	-64.1876	5.09398	-142.386		3.93934	-174.642	8.79512	-64.1876	4.10373	-165.736	1.83632	-249.905
																				22.7764	-69.9677	13.1036	-131.586	10.6708	-87.6197	8.89236	-133.426	5.09472	-104.678		3.96623	-182.365	8.89236	-133.426	4.11065	-139.925	1.85971	-261.235
																				24.4536	-105.038	13.3432	-122.124	10.9326	-138.237	8.95527	-145.608	5.11556	-112.842		4.03979	-174.372	8.95527	-145.608	4.12097	-155.99	1.86958	-202.949
																				38.9183	-110.266	13.5083	-128.488	10.9522	-142.753	8.98846	-135.783	5.15114	-123.204		4.05503	-155.282	8.98846	-135.783	4.1412	-160.719	1.87109	-238.002
																				－	－	13.512	-131.006	10.9599	-155.755	8.98986	-110.687	5.18051	-82.9783		4.05599	-174.012	8.98986	-110.687	4.15217	-165.684	1.88663	-259.46
																				－	－	13.7432	-109.24	11.0953	-121.58	9.15361	-98.5023	5.21455	-81.3628		4.07666	-155.738	9.15361	-98.5023	4.16365	-167.992	1.88665	-240.39
																				－	－	13.8203	-148.197	11.21	-137.862	9.16146	-61.7883	5.30496	-80.5117		4.07853	-174.287	9.16146	-61.7883	4.18562	-156.033	1.89326	-248.951
																				－	－	14.0013	-144.047	11.2721	-135.734	9.22685	-129.717	5.33849	-118.141		4.12231	-163.239	9.22685	-129.717	4.18679	-145.522	1.89805	-262.625
																				－	－	14.7001	-77.5611	11.2857	-69.9525	9.25129	-124.353	5.45411	-122.873		4.15592	-164.132	9.25129	-124.353	4.22868	-171.069	1.91084	-249.434
																				－	－	14.9355	-126.863	11.3068	-152.16	9.26288	-89.0062	5.48617	-150.586		4.18018	-170.128	9.26288	-89.0062	4.31869	-152.373	1.91088	-283.006
																				－	－	15.4489	-115.576	11.3857	-94.1002	9.28715	-116.826	5.5323	-120.096		4.19636	-103.566	9.28715	-116.826	4.3633	-141.404	1.93241	-224.271
																				－	－	15.6695	-109.223	11.4035	-146.545	9.40746	-128.974	5.60819	-134.512		4.21574	-146.255	9.40746	-128.974	4.37339	-186.235	1.93441	-181.296
																				－	－	16.1691	-126.489	11.4678	-149.807	9.46291	-109.761	5.70737	-131.728		4.22867	-162.906	9.46291	-109.761	4.41133	-145.721	1.94035	-196.995
																				－	－	16.5789	-104.713	11.7851	-123.032	9.46624	-108.545	5.71476	-160.462		4.26262	-93.1857	9.46624	-108.545	4.43319	-144.155	1.9411	-205.325
																				－	－	16.908	-108.196	11.9995	-65.943	9.47409	-127.263	5.84888	-97.8033		4.26824	-130.286	9.47409	-127.263	4.44056	-175.253	1.96915	-303.227
																				－	－	17.2762	-77.2752	12.122	-102.204	9.50978	-98.6394	5.9312	-123.898		4.27522	-120.481	9.50978	-98.6394	4.45258	-186.87	1.97508	-239.193
																				－	－	18.0021	-63.8688	12.2277	-130.243	9.52109	-58.4567	6.10261	-101.305		4.29609	-165.774	9.52109	-58.4567	4.52656	-191.589	1.98947	-189.722
																				－	－	18.2645	-78.3534	13.0771	-172.344	9.53154	-48.4413	6.15541	-134.987		4.39387	-151.813	9.53154	-48.4413	4.54853	-189.774	2.00799	-232.135
																				－	－	18.882	-111.577	13.0922	-122.229	9.56513	-84.9933	6.18301	-133.166		4.40888	-169.752	9.56513	-84.9933	4.56137	-190.366	2.05136	-246.896
																				－	－	23.3321	-88.3279	13.4486	-116.298	9.59422	-107.382	6.19048	-123.59		4.42573	-156.155	9.59422	-107.382	4.62934	-167.558	2.06806	-269.933
																				－	－	29.2888	-35.5765	13.9222	-144.246	9.66247	-118.462	6.26793	-174.685		4.43039	-164.382	9.66247	-118.462	4.68381	-189.956	2.08507	-251.603
																				－	－	－	－	14.036	-131.721	9.84022	-97.0218	6.44684	-102.472		4.43274	-168.944	9.84022	-97.0218	4.68717	-190.92	2.11387	-248.189
																				－	－	－	－	14.3073	-83.2618	9.87152	-122.55	6.47956	-85.7826		4.43281	-187.661	9.87152	-122.55	4.74924	-170.536	2.17234	-240.211
																				－	－	－	－	14.4166	-112.695	10.0289	-106.602	6.53976	-89.9175		4.46769	-138.498	10.0289	-106.602	4.75118	-114.976	2.1765	-202.932
																				－	－	－	－	14.6687	-125.089	10.0554	-146.549	6.63354	-243.576		4.4992	-164.304	10.0554	-146.549	4.7743	-195.386	2.18209	-272.494
																				－	－	－	－	14.7338	-92.748	10.1345	-96.8704	6.65451	-119.578		4.54492	-169.522	10.1345	-96.8704	4.81685	-220.736	2.31533	-283.999
																				－	－	－	－	15.361	-138.625	10.267	-126.366	6.82878	-154.018		4.5572	-159.757	10.267	-126.366	4.86437	-129.216	2.32699	-160.208
																				－	－	－	－	15.496	-119.905	10.6881	-130.344	6.86558	-97.3467		4.57379	-189.798	10.6881	-130.344	4.86726	-174.178	2.33985	-224.129
																				－	－	－	－	15.7978	-129.807	10.7131	-116.338	7.06701	-190.174		4.73028	-157.518	10.7131	-116.338	4.89349	-182.811	2.34234	-225.602
																				－	－	－	－	16.2489	-97.4092	10.7768	-126.32	7.20913	-111.604		4.77353	-187.453	10.7768	-126.32	4.90543	-137.696	2.45813	-230.779
																				－	－	－	－	18.0648	-98.16	10.805	-159.558	7.29023	-151.437		4.83459	-163.589	10.805	-159.558	4.98188	-121.486	2.47167	-221.33
																				－	－	－	－	21.8936	-113.666	10.8216	-197.644	7.40722	-143.853		4.83868	-172.456	10.8216	-197.644	5.01226	-147.534	2.49303	-245.871
																				－	－	－	－	－	－	10.9518	-153.267	7.50934	-89.6235		4.84233	-149.879	10.9518	-153.267	5.18869	-189.621	2.49406	-163.982
																				－	－	－	－	－	－	11.1148	-133.012	7.53545	-106.747		4.99974	-169.602	11.1148	-133.012	5.19543	-77.4981	2.61881	-157.561
																				－	－	－	－	－	－	11.1173	-143.685	7.55914	-113.099		5.13144	-181.978	11.1173	-143.685	5.20495	-191.263	2.63432	-180.682
																				－	－	－	－	－	－	11.3828	-134.67	7.6683	-116.306		5.18751	-193.168	11.3828	-134.67	5.20511	-191.95	2.73942	-249.698
																				－	－	－	－	－	－	11.3846	-113.375	7.6685	-106.587		5.26741	-126.61	11.3846	-113.375	5.25343	-167.851	2.74719	-213.364
																				－	－	－	－	－	－	11.4419	-78.268	7.75374	-87.5762		5.32489	-163.869	11.4419	-78.268	5.28894	-197.846	2.87214	-213.779
																				－	－	－	－	－	－	11.4563	-132.609	7.96762	-129.113		5.38624	-175.825	11.4563	-132.609	5.40678	-156.841	2.91061	-210.92
																				－	－	－	－	－	－	11.462	-107.353	8.02621	-78.1394		5.41625	-146.674	11.462	-107.353	5.42624	-127.696	2.93178	-117.408
																				－	－	－	－	－	－	11.5387	-131.996	8.03451	-99.183		5.44513	-166.571	11.5387	-131.996	5.49137	-183.551	2.94565	-212.819
																				－	－	－	－	－	－	11.5496	-107.55	8.16801	-137.182		5.60358	-136.495	11.5496	-107.55	5.58283	-69.4679	2.97838	-243.246
																				－	－	－	－	－	－	11.585	-114.742	8.20823	-61.4646		5.85987	-121.981	11.585	-114.742	5.66534	-233.921	2.98266	-273.414
																				－	－	－	－	－	－	11.6324	-109.844	8.42793	-127.986		5.86995	-276.75	11.6324	-109.844	5.76424	-167.315	2.99781	-259.602
																				－	－	－	－	－	－	11.8155	-114.568	8.4626	-68.4721		5.93316	-158.302	11.8155	-114.568	5.79873	-151.486	3.06	-219.371
																				－	－	－	－	－	－	11.9771	-125.43	8.88352	-143.81		6.02983	-156.548	11.9771	-125.43	5.91746	-185.087	3.06785	-193.226
																				－	－	－	－	－	－	12.0214	-72.9202	9.18073	-99.9301		6.03027	-179.147	12.0214	-72.9202	5.91965	-174.87	3.07329	-231.992
																				－	－	－	－	－	－	12.3665	-142.681	9.21903	-85.8477		6.03685	-165.276	12.3665	-142.681	6.21568	-191.663	3.15293	-297.498
																				－	－	－	－	－	－	12.6183	-83.022	9.47937	-85.3907		6.1393	-152.91	12.6183	-83.022	6.35585	-154.303	3.17583	-250.969
																				－	－	－	－	－	－	12.755	-143.553	9.52637	-152.973		6.15545	-132.68	12.755	-143.553	6.58561	-185.24	3.29485	-200.848
																				－	－	－	－	－	－	12.8029	-50.3729	9.60981	-134.8		6.16362	-164.317	12.8029	-50.3729	6.65368	-149.706	3.32682	-234.716
																				－	－	－	－	－	－	12.8521	-153.157	9.9265	-126.708		6.269	-110.185	12.8521	-153.157	6.68263	-184.268	3.89794	-230.844
																				－	－	－	－	－	－	12.9699	-164.482	10.8446	-58.0794		6.49065	-165.498	12.9699	-164.482	6.87698	-177.098	3.98604	-281.925
																				－	－	－	－	－	－	13.9813	-98.2362	11.1191	-172.467		6.52607	-177.558	13.9813	-98.2362	6.89796	-189.761	4.67781	-181.567
																				－	－	－	－	－	－	14.3826	-123.185	11.2158	-146.047		6.80678	-97.5176	14.3826	-123.185	7.09852	-177.426	7.2913	-284.794
																				－	－	－	－	－	－	14.9612	-147.471	11.3831	-132.154		7.33104	-144.799	14.9612	-147.471	7.81919	-184.066	－	－
																				－	－	－	－	－	－	15.7561	-79.1647	13.3264	-132.491		7.76003	-178.502	15.7561	-79.1647	12.7977	-214.745	－	－
																				Note the "－" represents there is no data for a specific grid											9.15964	-147.281	－	－	－	－	－	－
